# Supplementary material for: Oncogenic signaling in the Drosophila prostate-like accessory gland activates a pro-tumorigenic program in the absence of proliferation
Source: Dis Model Mech. 2025 Apr 30;18(4):dmm052001. doi: 10.1242/dmm.052001 (PMC12067084; doi:10.1242/dmm.052001)
Supplement: Table S1. Line plot data of Coracle fluorescence intensity in accessory gland epithelium (Fig. 3). [file dmm-18-052001-TableS1.xlsx]

## Sheet: Sheet1
distances	Yki+Dp	GFP+P35 ctrl	Myc+E2f/Dp	Yki-WT
0	108	0	79	114
0.379	80.57	5.806	62.074	77.24
0.758	74.858	0.357	80.516	86.076
1.136	89.233	0	94.851	81.744
1.515	70.323	0	76.587	68.435
1.894	94.639	0	100.294	73.096
2.273	80.296	7.797	92.657	102.683
2.651	97.694	5.253	99.344	76.967
3.03	80.231	11.648	73.776	65.166
3.409	118.411	12.06	102.631	69.96
3.788	74.769	0.929	100.061	77.895
4.167	97.043	4	70.731	74.85
4.545	60.877	4.473	69.999	64.5
4.924	74.312	10.018	79.3	52.389
5.303	45.519	15.634	111.352	50.391
5.682	49.322	1.846	89.556	48.999
6.06	60.892	3.087	93.65	46.183
6.439	40.339	22.883	77.364	55
6.818	54.792	35.117	115.641	58.765
7.197	71.329	41.284	100.76	48.943
7.576	48.692	38.111	67.605	68.811
7.954	56.626	37.456	114.396	73.706
8.333	66.604	39.57	83.494	54.238
8.712	62.312	43.886	72.062	87.146
9.091	54.662	34.702	78.061	76.063
9.469	54.716	36.298	71.677	87.161
9.848	55.65	52.609	72.849	59.975
10.227	69.25	59.863	96.576	69.185
10.606	56.769	37.358	107.852	75.765
10.985	61.255	12.385	110.427	76.292
11.363	86.135	11.727	83.296	113.907
11.742	63.71	18.8	112.233	74.251
12.121	53	12.947	109.997	85.991
12.5	79.567	9.067	111.144	74.946
12.878	92.569	9.83	106.864	86.864
13.257	100.909	12.305	107.391	86.782
13.636	97.238	15.736	120.136	86.53
14.015	96.052	8.726	112.878	72.023
14.394	110.904	5.859	109.912	72.483
14.772	115.55	9.662	87.007	93.575
15.151	84.462	4.649	92.966	83.231
15.53	68.062	2.829	85.996	65.072
15.909	112.154	1.246	115.905	72.083
16.287	115.832	2.02	99.995	99.731
16.666	110.315	3.556	107.069	89.644
17.045	93.404	10.025	92.321	101.038
17.424	90.619	13.124	79.433	94.046
17.803	137.406	2.73	88.395	91.357
18.181	148.292	15.792	80.789	79.244
18.56	120.768	33.198	77.367	112.833
18.939	107.231	32.248	81.292	63.74
19.318	102.014	33.172	96.386	70.505
19.696	122.4	20.18	67.322	85.2
20.075	100.169	22.293	51.563	97.909
20.454	83.446	17.929	83.831	94.17
20.833	83.404	13.679	89.455	71.072
21.212	64.2	26.249	85.354	81.462
21.59	63.971	24.865	59.785	79.72
21.969	66.677	22.359	69.438	87.765
22.348	74.558	61.06	83.272	61.295
22.727	82.423	104.06	67.96	85.769
23.105	112.45	69.221	62.255	100.171
23.484	128.335	54.816	50.243	94.491
23.863	94.326	60.769	69.612	92.05
24.242	93.862	76.942	78.304	73.778
24.621	120.875	92.519	68.638	75
24.999	112.442	45.578	65.83	75.397
25.378	115.088	51.483	77.738	69.69
25.757	106	24.484	71.729	86.278
26.136	105.035	28.513	69.233	88
26.514	144.692	19.333	64.856	85.171
26.893	168.144	20.859	49.044	67.735
27.272	203.492	27.007	69.497	86.171
27.651	213.831	16.001	66.353	100.251
28.029	193.581	15.37	66.898	95.371
28.408	182.615	10.74	70.415	87.661
28.787	152.531	39.187	61.258	87.719
29.166	164.47	20.242	88.378	62.98
29.545	165.6	25.163	101.274	71.385
29.923	132.923	25.357	78.369	70.855
30.302	117	33.602	73.436	51.402
30.681	140.799	58.392	73.004	54.618
31.06	167.077	61.707	70.55	79.635
31.438	139.699	67.038	65.835	74.99
31.817	117	87.005	67.719	52.955
32.196	112.587	102.348	70.568	37.706
32.575	94.269	101.622	71.712	38.924
32.954	91.26	93.606	76.648	48.524
33.332	79	99.054	63.399	68.153
33.711	89.53	81.491	47.436	75.672
34.09	110.077	69.14	55.934	71.024
34.469	92.25	44.627	66.917	61.312
34.847	82.723	22.589	54.644	64.83
35.226	94.482	20.835	51.392	72.971
35.605	75.588	5.553	56.601	88.772
35.984	64.966	0.544	77.665	59.206
36.363	94.708	10.161	88.361	93.52
36.741	112.249	7.026	88.558	113.131
37.12	128.112	1.29	99.221	44.697
37.499	141.144	1.6	86.279	52.645
37.878	99.115	3.705	88.896	50.077
38.256	79.76	7.242	80.874	68.529
38.635	83.042	9.281	91.563	36.666
39.014	119.129	28.514	91.775	35.365
39.393	68.6	37.117	67.489	38
39.772	36.548	21.945	72.235	43.113
40.15	64	13.397	76.708	61.995
40.529	62.877	20.621	84.128	76.163
40.908	56.638	20.483	81.872	78.475
41.287	79.017	9.814	94.89	83.246
41.665	94.788	4.444	74.242	81.467
42.044	111.282	1.161	57.01	76.063
42.423	76.646	2.445	62	74.967
42.802	67.234	6.094	71.432	69.305
43.181	92.581	11.64	63.339	73.02
43.559	91.875	18.564	58.164	78.381
43.938	82.423	40.219	82.784	66.575
44.317	108.9	20.304	98.872	55.525
44.696	94.119	40.194	106.524	65.068
45.074	109.8	54.829	90.775	96.346
45.453	54.308	43.514	110.852	180.663
45.832	69.844	48.143	110.414	122.606
46.211	73.869	40.132	95.567	122.002
46.59	83.624	46.003	99.182	118.573
46.968	70.085	37.083	96.186	121.222
47.347	60.769	43.887	79.85	141.538
47.726	97.165	62.21	65.991	106.178
48.105	112.78	71.484	84.064	92.098
48.483	70	69.901	86.078	87.03
48.862	78.45	78.028	84.447	104.124
49.241	123.75	93.36	103.244	84
49.62	105.914	48.651	132.624	63.828
49.999	103.569	69.178	135.391	67.257
50.377	73.312	32.133	102.164	82.736
50.756	81.535	38.696	96.656	83.062
51.135	123.043	29.231	90.186	93.808
51.514	73	15.089	94.804	111.958
51.892	79.877	17.161	89.924	98.059
52.271	93.246	13.299	76.748	87.578
52.65	83.123	17.939	85.324	113.192
53.029	105.846	14.391	90.232	121.953
53.408	109.869	48.393	87.178	92.848
53.786	96.162	63.762	82.91	71.335
54.165	111.488	22.585	99.444	88.247
54.544	133.062	37.565	93.047	87.985
54.923	125.284	28.273	83.732	99.4
55.301	106.827	39.745	103.01	127.453
55.68	101.691	23.168	93.661	138.236
56.059	90.385	23.493	102.265	95.707
56.438	74.217	45.567	97.143	192.611
56.817	96.288	64.084	89.554	183.843
57.195	128.423	48.974	99.09	144.692
57.574	135	59.428	86.134	135.046
57.953	201.823	83.397	72.379	55.27
58.332	138.012	68.104	73.497	97.25
58.71	112.587	28.337	69.838	73.63
59.089	101.7	53.071	79.892	48.22
59.468	78.103	53.75	109.153	53.158
59.847	62.785	38.55	89.343	61.788
60.226	74.993	38.455	88.388	60.015
60.604	79	46.588	93.501	99.965
60.983	84.712	49.128	103.496	124.829
61.362	74.142	67.765	123.673	89.908
61.741	81.961	67.374	123.7	72.518
62.119	72.985	45.529	109.418	83.898
62.498	63.716	54	113.696	107.995
62.877	85.138	38.86	104.159	88.403
63.256	80.136	54.543	107.287	63
63.635	90.523	32.465	100.758	63.098
64.013	91.4	23.826	116.723	47.548
64.392	73.923	28.888	125.63	75.781
64.771	76.499	14.46	109.541	60.644
65.15	97.362	8.795	109.024	39.142
65.528	114.412	13.169	109.483	55.383
65.907	81.904	29.628	130.138	40.081
66.286	73.851	71.04	127.089	38.109
66.665	91.923	102.267	105.892	26.4
67.044	106.996	98.871	103.047	32.71
67.422	128.112	100.927	123.723	37.943
67.801	106.555	86.733	171.884	30.558
68.18	74.692	76.281	110.483	46.953
68.559	84.938	77.295	100.038	78.31
68.937	91.25	139.487	107.89	59.595
69.316	58.003	112.761	112.892	71.147
69.695	54.523	72.905	111.537	66.233
70.074	82.534	65.507	141.622	70.555
70.453	86.931	51.882	157.052	73.743
70.831	77.722	16.933	165.063	75.51
71.21	91.269	10.859	133.155	79.486
71.589	122.538	9.078	133.086	82.458
71.968	108.692	13.039	142.426	60.524
72.346	113.287	12.021	127.722	45.685
72.725	101	10.845	146.902	52.475
73.104	101.129	17.256	111.333	25
73.483	122.608	10.722	132.911	23.991
73.862	115.312	29.577	93.768	16.469
74.24	116.931	31.128	110.936	24.266
74.619	121.396	24.432	108.611	12.754
74.998	167.181	95.6	126.258	32.72
75.377	181.674	32.658	105.149	37.94
75.755	155.769	29.957	88.129	47.219
76.134	206.636	40.764	68.4	48.387
76.513	200.042	42.004	95.089	35.864
76.892	139.941	30.47	89.609	25.176
77.271	109.938	26.423	86.25	37.174
77.649	110.986	23.644	100.173	64.221
78.028	111.912	24.786	83.482	72.263
78.407	113.307	0.436	92.905	65.209
78.786	102.6	4.142	82.202	66.8
79.164	134.726	8.459	98.284	73.783
79.543	148.308	17.468	108.222	74.095
79.922	137.968	23.869	123.831	96.81
80.301	140.192	18.374	118.991	116.386
80.68	142.079	3.191	147.681	101.949
81.058	148.708	7.959	145.526	64.322
81.437	138.678	13.317	121.326	62.121
81.816	171.108	10.641	126.115	65.818
82.195	102.334	2.737	106.51	80.165
82.573	101.669	6.986	69.112	84.298
82.952	109.073	5.683	59.596	74.05
83.331	101.769	30.63	77.508	61.5
83.71	108.562	54.763	76.224	51.202
84.088	107.065	55.347	100.837	49.871
84.467	103.29	67.605	96.252	53.269
84.846	102.462	93.138	75.299	41.598
85.225	118.101	105.24	106.901	73.086
85.604	86.504	94.903	74.819	65.698
85.982	96.657	104.662	90.288	56.455
86.361	90.877	124.703	84.526	43.112
86.74	71.501	98.944	121.695	47.023
87.119	81.885	159.253	111.504	37.548
87.497	74.042	146.8	77.126	21.183
87.876	115.754	80.83	83.733	39.241
88.255	130.569	37.021	69.136	47.03
88.634	95.9	22.207	80.662	48.365
89.013	104.452	29.022	95.481	63.373
89.391	93.923	30.062	73.356	64.625
89.77	68.755	47.836	68.111	54.634
90.149	82.108	29.9	48.709	52.273
90.528	121.682	21.065	90.305	60.2
90.906	118.769	14.346	60.798	53.385
91.285	82.907	14.103	45.603	92.638
91.664	91.938	5.995	54.192	93.077
92.043	94.708	9.534	59.956	76.045
92.422	128.769	4.772	87.099	90.237
92.8	151.875	17.276	64.421	70.15
93.179	166.069	78.704	66.413	108.133
93.558	232.762	55.687	66.415	50.755
93.937	173.354	51.657	53.008	83.053
94.315	120.197	81.95	82.423	55.234
94.694	117.288	128.414	86.84	68.836
95.073	97.092	103.366	47.178	55.242
95.452	113.223	88.05	31.638	57.032
95.831	141.118	102.963	30.303	53.079
96.209	112.812	93.451	77.722	120.411
96.588	117.856	89.376	50.782	57.874
96.967	231.646	84.65	81.51	39.962
97.346	129.929	94.135	82.715	46.727
97.724	112.742	193.837	126.474	42.11
98.103	128.944	132.889	57.5	50.292
98.482	74.5	87.832	73.701	95
98.861	47.592	162.258	62.047	83.893
99.24	115.912	128.897	65.69	55.768
99.618	78.027	91.834	67.145	59.456
99.997	115.554	98.378	60.71	49.144
100.376	81.697	99.228	69.831	38.971
100.755	102.496	68.752	140.449	49.387
101.133	85.408	48.667	109.651	31.11
101.512	76.8	50.114	140.724	43.901
101.891	73.101	45.251	84.686	50.238
102.27	98.75	38.091	96.398	45.751
102.649	93.276	54.902	89.548	27.813
103.027	98.169	39.148	96.598	38.068
103.406	118.35	47.734	91.452	45.605
103.785	118.265	68.61	86.396	71.787
104.164	69.933	71.432	132.901	67.962
104.542	98.685	48.343	54.18	40.82
104.921	105.736	32.072	109.03	50.161
105.3	113.938	44.571	98.642	31.873
105.679	104.009	51.726	84.493	42.89
106.058	137.077	41.44	75.534	74.154
106.436	173.605	42.124	93.08	85.874
106.815	138.496	32.065	82.334	68.693
107.194	136.324	51.904	74.914	61.077
107.573	135.831	62.891	67.43	56.62
107.951	128.639	111.211	112.179	62.628
108.33	163.95	159.479	83.409	67.41
108.709	130.31	184.129	62.138	76.059
109.088	124.062	220.258	62.565	54.8
109.467	113.327	220.269	76.75	77.313
109.845	130.327	188.033	51.116	95.622
110.224	150.637	177.151	56.232	72.932
110.603	188.785	194.784	57.674	82.461
110.982	162.73	195.902	59.448	61.037
111.36	134.135	245.469	43.999	62.533
111.739	142.745	200.622	58.755	38.772
112.118	166.015	123.755	64.184	24.694
112.497	166.922	91	79.434	40.285
112.876	151.788	95.109	107.317	49.837
113.254	142.312	55.345	81.995	17.44
113.633	133.615	35.579	135.914	28.95
114.012	127.615	51.234	62.703	26.992
114.391	108.946	64.893	87.52	47.267
114.769	106.157	37.51	56.533	42.526
115.148	96.092	40.424	87.862	53.404
115.527	74.716	32.466	84.553	58.57
115.906	110.665	12.104	59.928	36.451
116.285	101.444	11.726	53.141	44.03
116.663	78.677	30.807	46.514	89.463
117.042	55.903	29.953	51.456	87.172
117.421	70.865	24.589	69.642	68.048
117.8	78.523	61.439	120.626	59.972
118.178	92.8	69.051	98.389	61.12
118.557	80.557	96.079	69.509	75.801
118.936	53.796	64.714	49.637	62.092
119.315	43.005	68.802	76.598	52.022
119.694	47.185	46.142	89.069	51.531
120.072	61.56	73.018	98.605	48.012
120.451	70	67.58	91.333	87.757
120.83	71.365	84.617	84.374	107.871
121.209	70	119.141	76.586	117.976
121.587	56.925	148.611	86.32	105.369
121.966	56.869	137.646	71.446	45.293
122.345	54.982	121.417	82.698	49.635
122.724	41.785	91.957	53.33	39.72
123.103	44	119.542	49.846	35.312
123.481	41.854	149.601	40.645	63.858
123.86	35	137.423	55.132	89.429
124.239	39.292	184.892	59.743	71.183
124.618	46.698	209.454	74.157	58.938
124.996	50.538	245.667	55.554	54.25
125.375	51.875	251.528	50.956	42.904
125.754	52.515	173.604	60.263	29.695
126.133	59.338	138.643	58.418	22.11
126.512	57.038	121.202	56.798	33.019
126.89	63.76	71.301	53.607	50.542
127.269	68.2	42.058	57.776	72.02
127.648	68.492	42.589	80.267	78.785
128.027	65.6	61.542	64.343	76.42
128.405	53.912	57.757	48.178	72.251
128.784	66.615	52.71	47.931	54.692
129.163	64.126	61.644	112.824	44.664
129.542	53.096	52.149	83.566	50.243
129.921	53.244	35.04	58.912	50
130.299	69.8	46.655	80.769	53.792
130.678	61.562	66.932	81.389	92.796
131.057	55.392	62.252	74.613	50.7
131.436	28.087	46.25	71.932	75.65
131.814	28.292	23.375	64.088	108.358
132.193	30.936	27.879	85.068	56.288
132.572	39.673	24.586	91.46	46.817
132.951	58.513	17.195	83.656	61.031
133.33	60.6	34.877	78.131	61.274
133.708	65.717	52.024	87.532	79.16
134.087	45.446	40.116	90.312	55.036
134.466	48.846	50.385	98.926	47.282
134.845	55.069	29.765	83.277	34.423
135.223	45.843	22.689	82.215	60.078
135.602	66.369	20.755	84.58	58.223
135.981	61.309	17.715	81.197	45.353
136.36	83.538	7.917	98.051	64.538
136.738	65.193	18.583	134.265	78.485
137.117	66.627	55.862	109.614	74.21
137.496	73.646	104.244	80.636	79.062
137.875	93.3	117.656	74.788	82.72
138.254	69.192	80.074	79.545	77.618
138.632	83.75	92.912	76.742	75.568
139.011	126.209	123.54	87.83	74.806
139.39	90	107.316	84.66	52.58
139.769	91.483	114.048	84.666	37.495
140.147	84.154	99.3	94.224	35.837
140.526	84.488	68.944	100.653	27.113
140.905	85.885	48.007	99.766	25.134
141.284	91.74	23.713	98.572	33.85
141.663	76.665	11.16	88.844	26.44
142.041	76.284	28.192	74.506	62.767
142.42	81.154	19.007	75.113	46.498
142.799	91.825	30.03	88.076	34.259
143.178	78.792	35.851	93.855	42.664
143.556	74.895	55.542	79.424	55.918
143.935	67.423	71.527	64.95	70.615
144.314	90.74	141.85	67.963	60.344
144.693	206.381	185.419	73.036	56.631
145.072	96.015	211.709	73.876	63.679
145.45	89.077	163.344	62.025	65.563
145.829	71.928	138.753	72.008	49.479
146.208	114.127	129.458	95.499	44.261
146.587	106.503	127.248	86.856	44.241
146.965	84.992	108.93	62.136	48.97
147.344	88.135	80.637	45.943	56.228
147.723	80.25	84.882	51.064	56.75
148.102	94.32	70.21	48.951	62.643
148.481	79.169	60.146	44.667	44.527
148.859	90.845	83.427	45.954	59.338
149.238	82.073	130.316	43.699	85.817
149.617	70.505	148.365	41.646	108.022
149.996	110.538	124.8	42.826	113.608
150.374	80.622	89.213	43.388	64.667
150.753	92.138	75.693	60.872	107.214
151.132	123.231	69.532	83.276	102.125
151.511	92.769	68.186	98.695	85.74
151.89	107.096	27.203	108.128	92.838
152.268	98.731	27.999	90.05	102.352
152.647	80.925	11.11	71.397	109.889
153.026	63.062	1.833	71.693	114
153.405	82.154	10.124	66.495	111.584
153.783	70.677	4.233	61.75	98.321
154.162	91.057	4.054	49.01	75.463
154.541	59.369	8.011	60.11	59.966
154.92	49.095	7.636	77.297	61.888
155.299	54.519	8.728	90.575	76.368
155.677	79.747	10.267	79.221	81.781
156.056	58.677	15.515	69.577	84.316
156.435	62.014	42.83	68.204	77.083
156.814	77.658	66.792	61.203	65.111
157.192	68.212	72.819	65.918	66.12
157.571	62	50.132	67.345	99.8
157.95	57.211	32.269	67.493	72.875
158.329	54.204	49.21	61.537	58.86
158.708	52.172	73.844	64.024	60.37
159.086	63	63.972	80.817	26.074
159.465	56.433	80.646	53.281	27.655
159.844	52.196	76.321	47.217	43.286
160.223	66.376	84.656	70.183	41.342
160.601	91.415	81.281	85.655	58.453
160.98	134.053	73.523	94.488	50.094
161.359	128.685	82.739	117.924	56.29
161.738	130.737	108.074	135.575	88.162
162.117	125	105.398	62.464	79.085
162.495	142.988	101.311	59.452	69.272
162.874	128.5	63.655	64.567	64.714
163.253	116.217	70.781	126.206	72.559
163.632	117	73.714	220.06	92.578
164.01	128.887	61.372	144.832	92.129
164.389	131.058	25.176	99.592	85.155
164.768	144.13	22.768	94.711	91.844
165.147	138.185	25.217	95.931	96.145
165.526	178.449	33.837	57.478	82.466
165.904	204.404	19.633	60.823	93.005
166.283	177.797	11.515	69.747	78.415
166.662	214.538	19.815	69.146	80.26
167.041	248.675	5.636	74.558	78.684
167.419	248.05	9.147	57.892	76.18
167.798	233.688	19.164	66.081	77.761
168.177	188.877	22.377	66.224	58.905
168.556	169.332	26.308	86.005	63
168.935	179.123	14.459	99.626	60.069
169.313	209.952	35.3	88.423	38.958
169.692	246.077	57.13	74.74	38
170.071	213.794	36.078	91.801	38
170.45	171.115	26.612	89.327	38
170.828	148.405	42.553	83.444	35.111
171.207	134.792	49.56	101.753	45.135
171.586	129.747	57.732	96.337	47.018
171.965	119.077	78.045	72.78	48.116
172.344	120.375	55.733	92.092	54.219
172.722	117.277	72.476	83.336	55.868
173.101	115.356	61.582	75.834	49.196
173.48	131.573	76.008	98.832	55.332
173.859	146.129	46.312	100.407	68.204
174.237	160.5	26.793	77.789	66.5
174.616	155.438	25.647	98.705	74.508
174.995	161.481	9.822	68.185	79.113
175.374	155.112	2.441	64.483	75.93
175.753	164.631	2.384	57.591	81.312
176.131	159.793	2.564	56.966	68.647
176.51	150.162	3.881	58.642	61.409
176.889	152.368	4.119	66.693	65.147
177.268	141.3	11.78	98.228	100.44
177.646	156.046	10.219	80.063	63.052
178.025	171.115	12.996	87.824	74.575
178.404	181.8	6.85	81.035	72.917
178.783	166.708	2.698	75.396	81.472
179.162	133.737	2.084	86.572	55.923
179.54	108.9	1.606	58.406	70.726
179.919	94.673	1.73	54.903	56.174
180.298	118.662	4.366	46.972	43.272
180.677	148.067	1.43	61.722	38.231
181.055	177.069	20.127	88.13	75.241
181.434	164.969	48.198	44.616	51.111
181.813	99.077	29.977	73.596	43.68
182.192	72.5	64.278	56.582	65.945
182.571	59.169	38.152	109.984	72.898
182.949	91.038	49.526	93.415	81.781
183.328	106.754	53.467	94.272	89.654
183.707	97.192	49.184	82.258	66.65
184.086	82.927	40.473	68.629	61.429
184.464	76.279	42.305	57.134	47.567
184.843	73.185	51.246	52.031	54
185.222	123.413	38.999	78.337	71.283
185.601	97.635	32.303	77.53	75.666
185.98	80.912	43.885	68.555	55.35
186.358	66.454	51.395	72.154	69.471
186.737	80.916	31.398	48.446	48.915
187.116	59.3	24.928	69.203	38.375
187.495	46.659	46	63.373	38.351
187.873	44		75.666	28.591
188.252	41.875		72.123	31.028
188.631	38.946		70.708	27.3
189.01	33.284		79.712	44.395
189.389	29.885		58.362	34.42
189.767	42.914		70.762	42.114
190.146	27.788		53	40.592
190.525	20.155		52.892	42.52
190.904	27		48.905	56.115
191.282	26.74		46.856	58.377
191.661	22.985		70.975	50.744
192.04	27.3		84.915	51.3
192.419	30.631		47.331	64.795
192.798	28.629		73.132	63.128
193.176	47.635		93.476	55.893
193.555	39.682		78.187	51.851
193.934	89.323		97.428	41.988
194.313	85.636		93.301	45.238
194.691	99.727		77.231	56.743
195.07	118.514		88.896	49.526
195.449	126.677		83.035	56.979
195.828	132.377		86.583	51.097
