# Supplementary material for: Oncogenic signaling in the Drosophila prostate-like accessory gland activates a pro-tumorigenic program in the absence of proliferation
Source: Dis Model Mech. 2025 Apr 30;18(4):dmm052001. doi: 10.1242/dmm.052001 (PMC12067084; doi:10.1242/dmm.052001)
Supplement: Table S2. Quantification of nuclear intensity in GFP+ vs non-GFP+ cells from Drosophila accessory glands (Fig. 6). [file dmm-18-052001-TableS2.xlsx]

## Sheet: Total
Nuclei	Genotype	GFP	replicate
6229.47	Ets21C	GFP	1
7372.26	Ets21C	GFP	1
13836	Ets21C	GFP	1
4714	Ets21C	GFP	1
6333.34	Ets21C	GFP	1
10098.1	Ets21C	GFP	1
6424.37	Ets21C	GFP	1
1985.56	Ets21C	GFP	1
1147.06	Ets21C	GFP	1
1018.3	Ets21C	GFP	1
909.715	Ets21C	GFP	1
1293.65	Ets21C	GFP	1
1104.21	Ets21C	GFP	1
4214.2	Ets21C	GFP	1
4383.98	Ets21C	GFP	1
1079.89	Ets21C	GFP	1
1084.89	Ets21C	GFP	1
1461.05	Ets21C	GFP	1
2137.45	Ets21C	GFP	1
2698.38	Ets21C	GFP	1
2649.8	Ets21C	GFP	1
6195.38	Ets21C	GFP	1
2536.96	Ets21C	GFP	1
2249.67	Ets21C	GFP	1
3811.05	Ets21C	non-GFP	1
2862.2	Ets21C	non-GFP	1
1752.43	Ets21C	non-GFP	1
8232.7	Ets21C	non-GFP	1
1490.82	Ets21C	non-GFP	1
3087.66	Ets21C	non-GFP	1
885.054	Ets21C	non-GFP	1
1758	Ets21C	non-GFP	1
1297.69	Ets21C	non-GFP	1
1524.06	Ets21C	non-GFP	1
8964.49	Ets21C	non-GFP	1
5124.59	Ets21C	non-GFP	1
4933.78	Ets21C	non-GFP	1
6853.54	Ets21C	non-GFP	1
9000.46	Ets21C	non-GFP	1
4929.52	Ets21C	non-GFP	1
7823.64	Ets21C	non-GFP	1
5073.96	Ets21C	non-GFP	1
3377.79	Ets21C	non-GFP	1
3512.97	Ets21C	non-GFP	1
2360.24	Ets21C	non-GFP	1
2968.97	Ets21C	non-GFP	1
1745.67	Ets21C	non-GFP	1
2549.46	Ets21C	non-GFP	1
4979.81	Ets21C	non-GFP	1
2407.46	Ets21C	non-GFP	1
523.017	Ets21C	non-GFP	2
514.891	Ets21C	non-GFP	2
561.314	Ets21C	non-GFP	2
542.108	Ets21C	non-GFP	2
520.744	Ets21C	non-GFP	2
574.099	Ets21C	non-GFP	2
581.656	Ets21C	non-GFP	2
541.767	Ets21C	non-GFP	2
632.852	Ets21C	non-GFP	2
549.097	Ets21C	non-GFP	2
595.747	Ets21C	non-GFP	2
678.763	Ets21C	non-GFP	2
678.99	Ets21C	non-GFP	2
688.366	Ets21C	non-GFP	2
604.612	Ets21C	non-GFP	2
636.829	Ets21C	non-GFP	2
737.346	Ets21C	non-GFP	2
687.798	Ets21C	non-GFP	2
581.429	Ets21C	non-GFP	2
627.454	Ets21C	non-GFP	2
570.235	Ets21C	non-GFP	2
493.413	Ets21C	non-GFP	2
569.439	Ets21C	non-GFP	2
569.155	Ets21C	non-GFP	2
618.93	Ets21C	non-GFP	2
740.641	Ets21C	GFP	2
818.997	Ets21C	GFP	2
684.104	Ets21C	GFP	2
719.22	Ets21C	GFP	2
682.74	Ets21C	GFP	2
668.819	Ets21C	GFP	2
723.936	Ets21C	GFP	2
711.776	Ets21C	GFP	2
694.332	Ets21C	GFP	2
573.303	Ets21C	GFP	2
574.496	Ets21C	GFP	2
686.434	Ets21C	GFP	2
710.64	Ets21C	GFP	2
688.65	Ets21C	GFP	2
666.49	Ets21C	GFP	2
698.991	Ets21C	GFP	2
747.289	Ets21C	GFP	2
769.108	Ets21C	GFP	2
748.312	Ets21C	GFP	2
632.624	Ets21C	GFP	2
648.591	Ets21C	GFP	2
716.265	Ets21C	GFP	2
557.109	Ets21C	GFP	2
789.621	Ets21C	GFP	2
810.304	Ets21C	GFP	2
930.985	Ets21C	non-GFP	3
1059.69	Ets21C	non-GFP	3
549.09	Ets21C	non-GFP	3
592.104	Ets21C	non-GFP	3
575.455	Ets21C	non-GFP	3
479.825	Ets21C	non-GFP	3
432.436	Ets21C	non-GFP	3
2313.22	Ets21C	non-GFP	3
1886.04	Ets21C	non-GFP	3
1862.63	Ets21C	non-GFP	3
691.825	Ets21C	non-GFP	3
656.255	Ets21C	non-GFP	3
1091.28	Ets21C	non-GFP	3
661.71	Ets21C	non-GFP	3
672.847	Ets21C	non-GFP	3
488.746	Ets21C	non-GFP	3
583.637	Ets21C	non-GFP	3
662.107	Ets21C	non-GFP	3
516.872	Ets21C	non-GFP	3
614.889	Ets21C	non-GFP	3
477.722	Ets21C	non-GFP	3
524.429	Ets21C	non-GFP	3
512.838	Ets21C	non-GFP	3
928.542	Ets21C	non-GFP	3
865.016	Ets21C	non-GFP	3
1064.74	Ets21C	GFP	3
1294.98	Ets21C	GFP	3
1244.41	Ets21C	GFP	3
730.861	Ets21C	GFP	3
878.312	Ets21C	GFP	3
1027.75	Ets21C	GFP	3
756.715	Ets21C	GFP	3
837.855	Ets21C	GFP	3
6208.09	Ets21C	GFP	3
6882.2	Ets21C	GFP	3
2487.43	Ets21C	GFP	3
4280.38	Ets21C	GFP	3
9295.38	Ets21C	GFP	3
7767.32	Ets21C	GFP	3
4853.8	Ets21C	GFP	3
5332.41	Ets21C	GFP	3
5854.39	Ets21C	GFP	3
6639.1	Ets21C	GFP	3
6799.96	Ets21C	GFP	3
5534.2	Ets21C	GFP	3
1059.22	Ets21C	GFP	3
684.808	Ets21C	GFP	3
604.266	Ets21C	GFP	3
1828.94	Ets21C	GFP	3
2352.44	Ets21C	GFP	3
10318.7	Ets21C	non-GFP	4
6227.27	Ets21C	non-GFP	4
18730.3	Ets21C	non-GFP	4
15277.1	Ets21C	non-GFP	4
5224.36	Ets21C	non-GFP	4
3322.75	Ets21C	non-GFP	4
3365.93	Ets21C	non-GFP	4
3875.57	Ets21C	non-GFP	4
993.602	Ets21C	non-GFP	4
1251.97	Ets21C	non-GFP	4
580.285	Ets21C	non-GFP	4
541.589	Ets21C	non-GFP	4
503.917	Ets21C	non-GFP	4
599.093	Ets21C	non-GFP	4
934.054	Ets21C	non-GFP	4
965.874	Ets21C	non-GFP	4
775.409	Ets21C	non-GFP	4
909.393	Ets21C	non-GFP	4
557.84	Ets21C	non-GFP	4
528.35	Ets21C	non-GFP	4
542.896	Ets21C	non-GFP	4
630.571	Ets21C	non-GFP	4
682.052	Ets21C	non-GFP	4
510.735	Ets21C	non-GFP	4
616.764	Ets21C	non-GFP	3
1212.16	Ets21C	GFP	4
691.714	Ets21C	GFP	4
704.336	Ets21C	GFP	4
585.078	Ets21C	GFP	4
661.885	Ets21C	GFP	4
1717.72	Ets21C	GFP	4
1677.19	Ets21C	GFP	4
1522.1	Ets21C	GFP	4
1287.04	Ets21C	GFP	4
1316.7	Ets21C	GFP	4
1219.46	Ets21C	GFP	4
1160.65	Ets21C	GFP	4
778.936	Ets21C	GFP	4
711.128	Ets21C	GFP	4
814.99	Ets21C	GFP	4
770.445	Ets21C	GFP	4
788.614	Ets21C	GFP	4
801.067	Ets21C	GFP	4
1250.14	Ets21C	GFP	4
745.711	Ets21C	GFP	4
695.053	Ets21C	GFP	4
768.295	Ets21C	GFP	4
758.503	Ets21C	GFP	4
711.015	Ets21C	GFP	4
704.619	Ets21C	GFP	4
1875.76	Myc+Ets21C	non-GFP	1
1910.88	Myc+Ets21C	non-GFP	1
1296.02	Myc+Ets21C	non-GFP	1
1327.5	Myc+Ets21C	non-GFP	1
1939.57	Myc+Ets21C	non-GFP	1
1954.75	Myc+Ets21C	non-GFP	1
1648.2	Myc+Ets21C	non-GFP	1
3719.1	Myc+Ets21C	non-GFP	1
3426.86	Myc+Ets21C	non-GFP	1
3488.69	Myc+Ets21C	non-GFP	1
2393.29	Myc+Ets21C	non-GFP	1
3897.06	Myc+Ets21C	non-GFP	1
3369.65	Myc+Ets21C	non-GFP	1
2644.67	Myc+Ets21C	non-GFP	1
1541.83	Myc+Ets21C	non-GFP	1
1095.5	Myc+Ets21C	non-GFP	1
1224.2	Myc+Ets21C	non-GFP	1
1283.18	Myc+Ets21C	non-GFP	1
2513.58	Myc+Ets21C	non-GFP	1
2735.18	Myc+Ets21C	non-GFP	1
2684.44	Myc+Ets21C	non-GFP	1
2441.02	Myc+Ets21C	non-GFP	1
2637.74	Myc+Ets21C	non-GFP	1
1031.57	Myc+Ets21C	non-GFP	1
1147.89	Myc+Ets21C	non-GFP	1
2180.19	Myc+Ets21C	non-GFP	2
2681.75	Myc+Ets21C	non-GFP	2
4290.18	Myc+Ets21C	non-GFP	2
1856.36	Myc+Ets21C	non-GFP	2
1987.28	Myc+Ets21C	non-GFP	2
2966.87	Myc+Ets21C	non-GFP	2
2677.6	Myc+Ets21C	non-GFP	2
2863.52	Myc+Ets21C	non-GFP	2
4478.77	Myc+Ets21C	non-GFP	2
4408.99	Myc+Ets21C	non-GFP	2
4970.9	Myc+Ets21C	non-GFP	2
4268.3	Myc+Ets21C	non-GFP	2
2812.66	Myc+Ets21C	non-GFP	2
2225.98	Myc+Ets21C	non-GFP	2
6082.43	Myc+Ets21C	non-GFP	2
9649.88	Myc+Ets21C	non-GFP	2
3371.21	Myc+Ets21C	non-GFP	2
2898.8	Myc+Ets21C	non-GFP	2
3221.15	Myc+Ets21C	non-GFP	2
1861.65	Myc+Ets21C	non-GFP	2
2529.35	Myc+Ets21C	non-GFP	2
2346.39	Myc+Ets21C	non-GFP	2
2700.95	Myc+Ets21C	non-GFP	2
2045.01	Myc+Ets21C	non-GFP	2
1094.62	Myc+Ets21C	non-GFP	2
1263.09	Myc+Ets21C	non-GFP	3
1657.65	Myc+Ets21C	non-GFP	3
1875.73	Myc+Ets21C	non-GFP	3
1635.83	Myc+Ets21C	non-GFP	3
1552.25	Myc+Ets21C	non-GFP	3
1523.78	Myc+Ets21C	non-GFP	3
2758.39	Myc+Ets21C	non-GFP	3
2693.27	Myc+Ets21C	non-GFP	3
4654.28	Myc+Ets21C	non-GFP	3
4140.56	Myc+Ets21C	non-GFP	3
2055	Myc+Ets21C	non-GFP	3
1856.58	Myc+Ets21C	non-GFP	3
2131.88	Myc+Ets21C	non-GFP	3
1966.47	Myc+Ets21C	non-GFP	3
1561.51	Myc+Ets21C	non-GFP	3
1611.57	Myc+Ets21C	non-GFP	3
2564.74	Myc+Ets21C	non-GFP	3
2680.66	Myc+Ets21C	non-GFP	3
2219.56	Myc+Ets21C	non-GFP	3
2050.57	Myc+Ets21C	non-GFP	3
2510.14	Myc+Ets21C	non-GFP	3
5314.43	Myc+Ets21C	non-GFP	3
5118	Myc+Ets21C	non-GFP	3
2672.93	Myc+Ets21C	non-GFP	3
2447.92	Myc+Ets21C	non-GFP	3
2325.55	Myc+Ets21C	non-GFP	4
2796.65	Myc+Ets21C	non-GFP	4
2212.93	Myc+Ets21C	non-GFP	4
1677.44	Myc+Ets21C	non-GFP	4
4676.47	Myc+Ets21C	non-GFP	4
3169.91	Myc+Ets21C	non-GFP	4
4528.11	Myc+Ets21C	non-GFP	4
6440.94	Myc+Ets21C	non-GFP	4
4598.91	Myc+Ets21C	non-GFP	4
5371.11	Myc+Ets21C	non-GFP	4
4290.43	Myc+Ets21C	non-GFP	4
3658.57	Myc+Ets21C	non-GFP	4
649.036	Myc+Ets21C	non-GFP	4
689.322	Myc+Ets21C	non-GFP	4
1180.77	Myc+Ets21C	non-GFP	4
1437.66	Myc+Ets21C	non-GFP	4
1063.04	Myc+Ets21C	non-GFP	4
1443.45	Myc+Ets21C	non-GFP	4
1631.93	Myc+Ets21C	non-GFP	4
32.014	Myc+Ets21C	non-GFP	4
630.626	Myc+Ets21C	non-GFP	4
1384.42	Myc+Ets21C	non-GFP	4
1693.98	Myc+Ets21C	non-GFP	4
1557.55	Myc+Ets21C	non-GFP	4
1820.86	Myc+Ets21C	non-GFP	4
2325.55	Myc+Ets21C	GFP	1
2796.65	Myc+Ets21C	GFP	1
2212.93	Myc+Ets21C	GFP	1
1677.44	Myc+Ets21C	GFP	1
4676.47	Myc+Ets21C	GFP	1
3169.91	Myc+Ets21C	GFP	1
4528.11	Myc+Ets21C	GFP	1
6440.94	Myc+Ets21C	GFP	1
4598.91	Myc+Ets21C	GFP	1
5371.11	Myc+Ets21C	GFP	1
4290.43	Myc+Ets21C	GFP	1
3658.57	Myc+Ets21C	GFP	1
649.036	Myc+Ets21C	GFP	1
689.322	Myc+Ets21C	GFP	1
1180.77	Myc+Ets21C	GFP	1
1437.66	Myc+Ets21C	GFP	1
1063.04	Myc+Ets21C	GFP	1
1443.45	Myc+Ets21C	GFP	1
1631.93	Myc+Ets21C	GFP	1
32.014	Myc+Ets21C	GFP	1
630.626	Myc+Ets21C	GFP	1
1384.42	Myc+Ets21C	GFP	1
1693.98	Myc+Ets21C	GFP	1
1557.55	Myc+Ets21C	GFP	1
1820.86	Myc+Ets21C	GFP	1
11174.9	Myc+Ets21C	GFP	2
4304.6	Myc+Ets21C	GFP	2
2922.49	Myc+Ets21C	GFP	2
3211.25	Myc+Ets21C	GFP	2
5792.69	Myc+Ets21C	GFP	2
6562.33	Myc+Ets21C	GFP	2
4549.9	Myc+Ets21C	GFP	2
5169.36	Myc+Ets21C	GFP	2
5655.58	Myc+Ets21C	GFP	2
2625.32	Myc+Ets21C	GFP	2
4064.36	Myc+Ets21C	GFP	2
4819.46	Myc+Ets21C	GFP	2
4090.96	Myc+Ets21C	GFP	2
4495.69	Myc+Ets21C	GFP	2
4114.77	Myc+Ets21C	GFP	2
4114.48	Myc+Ets21C	GFP	2
2158.3	Myc+Ets21C	GFP	2
4377.51	Myc+Ets21C	GFP	2
1688.73	Myc+Ets21C	GFP	2
1792.2	Myc+Ets21C	GFP	2
3508.09	Myc+Ets21C	GFP	2
3396.32	Myc+Ets21C	GFP	2
3516.32	Myc+Ets21C	GFP	2
3831.51	Myc+Ets21C	GFP	2
4941.57	Myc+Ets21C	GFP	2
2653.18	Myc+Ets21C	GFP	3
3721.42	Myc+Ets21C	GFP	3
3635.45	Myc+Ets21C	GFP	3
3533.79	Myc+Ets21C	GFP	3
3169.85	Myc+Ets21C	GFP	3
2152.13	Myc+Ets21C	GFP	3
5306.16	Myc+Ets21C	GFP	3
5869.72	Myc+Ets21C	GFP	3
2150.37	Myc+Ets21C	GFP	3
2097.41	Myc+Ets21C	GFP	3
1993.54	Myc+Ets21C	GFP	3
2592.38	Myc+Ets21C	GFP	3
5590.38	Myc+Ets21C	GFP	3
7772.72	Myc+Ets21C	GFP	3
3368.27	Myc+Ets21C	GFP	3
3086.33	Myc+Ets21C	GFP	3
1878.31	Myc+Ets21C	GFP	3
1606.93	Myc+Ets21C	GFP	3
4013.37	Myc+Ets21C	GFP	3
4311.96	Myc+Ets21C	GFP	3
4494.02	Myc+Ets21C	GFP	3
2859.84	Myc+Ets21C	GFP	3
3008.77	Myc+Ets21C	GFP	3
4508.9	Myc+Ets21C	GFP	3
2841.26	Myc+Ets21C	GFP	3
2575.63	Myc+Ets21C	GFP	4
2588.81	Myc+Ets21C	GFP	4
3413.17	Myc+Ets21C	GFP	4
2912.18	Myc+Ets21C	GFP	4
5069.39	Myc+Ets21C	GFP	4
2705.52	Myc+Ets21C	GFP	4
2699.67	Myc+Ets21C	GFP	4
5915	Myc+Ets21C	GFP	4
1850.42	Myc+Ets21C	GFP	4
1275.39	Myc+Ets21C	GFP	4
2674.9	Myc+Ets21C	GFP	4
2716.38	Myc+Ets21C	GFP	4
2553.98	Myc+Ets21C	GFP	4
2068.73	Myc+Ets21C	GFP	4
4124.97	Myc+Ets21C	GFP	4
3914.33	Myc+Ets21C	GFP	4
3558.97	Myc+Ets21C	GFP	4
2297.09	Myc+Ets21C	GFP	4
8120.62	Myc+Ets21C	GFP	4
7664.64	Myc+Ets21C	GFP	4
6433.61	Myc+Ets21C	GFP	4
7948.57	Myc+Ets21C	GFP	4
6888.35	Myc+Ets21C	GFP	4
8744.58	Myc+Ets21C	GFP	4
3548.18	Myc+Ets21C	GFP	4
2460.84	E2F	non-GFP	1
2325.9	E2F	non-GFP	1
1101.61	E2F	non-GFP	1
1339.45	E2F	non-GFP	1
1708.83	E2F	non-GFP	1
2104.42	E2F	non-GFP	1
1783.43	E2F	non-GFP	1
2115.46	E2F	non-GFP	1
545.729	E2F	non-GFP	1
557.615	E2F	non-GFP	1
2058.74	E2F	non-GFP	1
2208.68	E2F	non-GFP	1
3380.84	E2F	non-GFP	1
693.515	E2F	non-GFP	1
3545.55	E2F	non-GFP	1
498.523	E2F	non-GFP	1
482.052	E2F	non-GFP	1
523.541	E2F	non-GFP	1
1942.65	E2F	non-GFP	1
1284.38	E2F	non-GFP	1
1941.46	E2F	non-GFP	1
688.138	E2F	non-GFP	1
1673.97	E2F	non-GFP	1
1971.07	E2F	non-GFP	1
545.333	E2F	non-GFP	1
29733.6	E2F	non-GFP	2
16463.1	E2F	non-GFP	2
10964	E2F	non-GFP	2
11313.7	E2F	non-GFP	2
11203.4	E2F	non-GFP	2
9264.45	E2F	non-GFP	2
4316.9	E2F	non-GFP	2
4032.19	E2F	non-GFP	2
3548.14	E2F	non-GFP	2
4963.69	E2F	non-GFP	2
29261.3	E2F	non-GFP	2
16070.1	E2F	non-GFP	2
15166.5	E2F	non-GFP	2
11094.8	E2F	non-GFP	2
7713.34	E2F	non-GFP	2
7534.53	E2F	non-GFP	2
6742.11	E2F	non-GFP	2
11067.4	E2F	non-GFP	2
12948	E2F	non-GFP	2
2087.19	E2F	non-GFP	2
4216.15	E2F	non-GFP	2
10891.4	E2F	non-GFP	2
4841.48	E2F	non-GFP	2
7265.05	E2F	non-GFP	2
5347.11	E2F	non-GFP	2
1933.98	E2F	non-GFP	3
1439.79	E2F	non-GFP	3
1479.02	E2F	non-GFP	3
1704.75	E2F	non-GFP	3
1412.96	E2F	non-GFP	3
1419.98	E2F	non-GFP	3
778.855	E2F	non-GFP	3
848.645	E2F	non-GFP	3
2423.7	E2F	non-GFP	3
758.762	E2F	non-GFP	3
928.001	E2F	non-GFP	3
922.114	E2F	non-GFP	3
832.401	E2F	non-GFP	3
794.591	E2F	non-GFP	3
812.76	E2F	non-GFP	3
928.227	E2F	non-GFP	3
2247.95	E2F	non-GFP	3
2092.24	E2F	non-GFP	3
1066.22	E2F	non-GFP	3
952.623	E2F	non-GFP	3
824.873	E2F	non-GFP	3
1019.41	E2F	non-GFP	3
1788.63	E2F	non-GFP	3
1944	E2F	non-GFP	3
1072.56	E2F	non-GFP	3
1051.11	E2F	non-GFP	4
545.261	E2F	non-GFP	4
512.941	E2F	non-GFP	4
498.791	E2F	non-GFP	4
1094.01	E2F	non-GFP	4
1289.46	E2F	non-GFP	4
1171.73	E2F	non-GFP	4
1205.35	E2F	non-GFP	4
570.562	E2F	non-GFP	4
694.01	E2F	non-GFP	4
1760.73	E2F	non-GFP	4
1423.66	E2F	non-GFP	4
5847.02	E2F	non-GFP	4
1400.06	E2F	non-GFP	4
467.433	E2F	non-GFP	4
449.83	E2F	non-GFP	4
522.733	E2F	non-GFP	4
566.09	E2F	non-GFP	4
1148.01	E2F	non-GFP	4
557.487	E2F	non-GFP	4
453.566	E2F	non-GFP	4
464.037	E2F	non-GFP	4
425.888	E2F	non-GFP	4
403.417	E2F	non-GFP	4
2006.83	E2F	non-GFP	4
2006.83	E2F	GFP	1
2088.28	E2F	GFP	1
633.956	E2F	GFP	1
663.162	E2F	GFP	1
579.392	E2F	GFP	1
723.952	E2F	GFP	1
744.272	E2F	GFP	1
891.663	E2F	GFP	1
1068.66	E2F	GFP	1
1090.96	E2F	GFP	1
810.496	E2F	GFP	1
1227.71	E2F	GFP	1
2111.43	E2F	GFP	1
2880.64	E2F	GFP	1
1914.96	E2F	GFP	1
1334.51	E2F	GFP	1
1437.47	E2F	GFP	1
686.935	E2F	GFP	1
770.592	E2F	GFP	1
1301.35	E2F	GFP	1
839.25	E2F	GFP	1
1014.37	E2F	GFP	1
1235.86	E2F	GFP	1
1030	E2F	GFP	1
1398.98	E2F	GFP	1
1249.16	E2F	GFP	2
1262.06	E2F	GFP	2
920.02	E2F	GFP	2
2087.26	E2F	GFP	2
1960.64	E2F	GFP	2
1113.43	E2F	GFP	2
1164.43	E2F	GFP	2
1172.01	E2F	GFP	2
1113.37	E2F	GFP	2
828.552	E2F	GFP	2
1583.62	E2F	GFP	2
1476.7	E2F	GFP	2
913.228	E2F	GFP	2
977.81	E2F	GFP	2
3074.79	E2F	GFP	2
921.492	E2F	GFP	2
987.942	E2F	GFP	2
1185.48	E2F	GFP	2
957.49	E2F	GFP	2
1641.01	E2F	GFP	2
1677.07	E2F	GFP	2
969.094	E2F	GFP	2
3281.72	E2F	GFP	2
5340.44	E2F	GFP	2
795.779	E2F	GFP	2
7656.06	E2F	GFP	3
5958.57	E2F	GFP	3
9298.92	E2F	GFP	3
3030.51	E2F	GFP	3
3801.71	E2F	GFP	3
4429.65	E2F	GFP	3
5102.3	E2F	GFP	3
2899.54	E2F	GFP	3
2838.12	E2F	GFP	3
15336.7	E2F	GFP	3
8004.22	E2F	GFP	3
7362.92	E2F	GFP	3
5453.69	E2F	GFP	3
13166.4	E2F	GFP	3
6578.65	E2F	GFP	3
1933.29	E2F	GFP	3
1586.83	E2F	GFP	3
1136.06	E2F	GFP	3
7717.92	E2F	GFP	3
5006.14	E2F	GFP	3
8420.52	E2F	GFP	3
8211.43	E2F	GFP	3
12239.9	E2F	GFP	3
4917.67	E2F	GFP	3
2933.61	E2F	GFP	3
2332.52	E2F	GFP	4
2407.12	E2F	GFP	4
3069.25	E2F	GFP	4
2069.89	E2F	GFP	4
2506.63	E2F	GFP	4
2477.71	E2F	GFP	4
2787.82	E2F	GFP	4
7221.81	E2F	GFP	4
2340.96	E2F	GFP	4
2799.2	E2F	GFP	4
727.136	E2F	GFP	4
693.685	E2F	GFP	4
2326.98	E2F	GFP	4
2023.48	E2F	GFP	4
2968.84	E2F	GFP	4
3725.2	E2F	GFP	4
2466.1	E2F	GFP	4
2588.7	E2F	GFP	4
3301.6	E2F	GFP	4
3115.77	E2F	GFP	4
2646.21	E2F	GFP	4
2497.97	E2F	GFP	4
2225.38	E2F	GFP	4
2718.83	E2F	GFP	4
1396.67	E2F	GFP	4
6881.72	Myc+E2F	non-GFP	1
6348.5	Myc+E2F	non-GFP	1
8035.45	Myc+E2F	non-GFP	1
4870.88	Myc+E2F	non-GFP	1
11940.9	Myc+E2F	non-GFP	1
10690.8	Myc+E2F	non-GFP	1
7671.3	Myc+E2F	non-GFP	1
3347.92	Myc+E2F	non-GFP	1
4516.2	Myc+E2F	non-GFP	1
3716.01	Myc+E2F	non-GFP	1
4388.19	Myc+E2F	non-GFP	1
15501.2	Myc+E2F	non-GFP	1
7503.02	Myc+E2F	non-GFP	1
10226	Myc+E2F	non-GFP	1
1684.06	Myc+E2F	non-GFP	1
1533.93	Myc+E2F	non-GFP	1
8948.35	Myc+E2F	non-GFP	1
9614.09	Myc+E2F	non-GFP	1
4127.23	Myc+E2F	non-GFP	1
3633.53	Myc+E2F	non-GFP	1
3105.32	Myc+E2F	non-GFP	1
4497.49	Myc+E2F	non-GFP	1
2790.9	Myc+E2F	non-GFP	1
2816.69	Myc+E2F	non-GFP	1
3158.37	Myc+E2F	non-GFP	1
10584.4	Myc+E2F	non-GFP	2
6144.99	Myc+E2F	non-GFP	2
7595.8	Myc+E2F	non-GFP	2
8704.5	Myc+E2F	non-GFP	2
20581.2	Myc+E2F	non-GFP	2
14211.1	Myc+E2F	non-GFP	2
4289.37	Myc+E2F	non-GFP	2
4479.32	Myc+E2F	non-GFP	2
11973.6	Myc+E2F	non-GFP	2
13030.6	Myc+E2F	non-GFP	2
6113.23	Myc+E2F	non-GFP	2
7164.21	Myc+E2F	non-GFP	2
4732.33	Myc+E2F	non-GFP	2
3966.68	Myc+E2F	non-GFP	2
3660.13	Myc+E2F	non-GFP	2
4663.9	Myc+E2F	non-GFP	2
4435.91	Myc+E2F	non-GFP	2
3600.92	Myc+E2F	non-GFP	2
1821.37	Myc+E2F	non-GFP	2
2548.08	Myc+E2F	non-GFP	2
4105.07	Myc+E2F	non-GFP	2
3397.1	Myc+E2F	non-GFP	2
4714.27	Myc+E2F	non-GFP	2
4749.76	Myc+E2F	non-GFP	2
3874.31	Myc+E2F	non-GFP	2
7063.36	Myc+E2F	non-GFP	3
7164.16	Myc+E2F	non-GFP	3
7296.67	Myc+E2F	non-GFP	3
8868.4	Myc+E2F	non-GFP	3
10145.2	Myc+E2F	non-GFP	3
7313.32	Myc+E2F	non-GFP	3
7294.4	Myc+E2F	non-GFP	3
11734.9	Myc+E2F	non-GFP	3
14399.6	Myc+E2F	non-GFP	3
12292.9	Myc+E2F	non-GFP	3
2490.63	Myc+E2F	non-GFP	3
8747.43	Myc+E2F	non-GFP	3
9653.72	Myc+E2F	non-GFP	3
10345.6	Myc+E2F	non-GFP	3
3258.29	Myc+E2F	non-GFP	3
3460.97	Myc+E2F	non-GFP	3
12677.3	Myc+E2F	non-GFP	3
14922.6	Myc+E2F	non-GFP	3
5843.98	Myc+E2F	non-GFP	3
5772.56	Myc+E2F	non-GFP	3
6081.33	Myc+E2F	non-GFP	3
7570.61	Myc+E2F	non-GFP	3
4605.23	Myc+E2F	non-GFP	3
5669.94	Myc+E2F	non-GFP	3
3291.58	Myc+E2F	non-GFP	3
5577.7	Myc+E2F	non-GFP	4
14955.7	Myc+E2F	non-GFP	4
16751.9	Myc+E2F	non-GFP	4
13627.2	Myc+E2F	non-GFP	4
8075.91	Myc+E2F	non-GFP	4
8502.81	Myc+E2F	non-GFP	4
9809.65	Myc+E2F	non-GFP	4
8307.56	Myc+E2F	non-GFP	4
3294.77	Myc+E2F	non-GFP	4
2467.21	Myc+E2F	non-GFP	4
1909.4	Myc+E2F	non-GFP	4
1748.31	Myc+E2F	non-GFP	4
49634.3	Myc+E2F	non-GFP	4
9183.95	Myc+E2F	non-GFP	4
8179.79	Myc+E2F	non-GFP	4
5794.58	Myc+E2F	non-GFP	4
8152.29	Myc+E2F	non-GFP	4
5450.39	Myc+E2F	non-GFP	4
4725.38	Myc+E2F	non-GFP	4
5503.15	Myc+E2F	non-GFP	4
6074.14	Myc+E2F	non-GFP	4
5235.57	Myc+E2F	non-GFP	4
4953.72	Myc+E2F	non-GFP	4
13922.1	Myc+E2F	non-GFP	4
5449.51	Myc+E2F	GFP	1
4176.62	Myc+E2F	GFP	1
5673.12	Myc+E2F	GFP	1
5190.6	Myc+E2F	GFP	1
6985.54	Myc+E2F	GFP	1
14119.1	Myc+E2F	GFP	1
9647.4	Myc+E2F	GFP	1
10721.3	Myc+E2F	GFP	1
6695.82	Myc+E2F	GFP	1
5212.39	Myc+E2F	GFP	1
6902.83	Myc+E2F	GFP	1
4586.93	Myc+E2F	GFP	1
7746.65	Myc+E2F	GFP	1
12509.5	Myc+E2F	GFP	1
5065.51	Myc+E2F	GFP	1
5916.46	Myc+E2F	GFP	1
7867.86	Myc+E2F	GFP	1
8012.64	Myc+E2F	GFP	1
4113.48	Myc+E2F	GFP	1
2497.65	Myc+E2F	GFP	1
5803.46	Myc+E2F	GFP	1
6435.48	Myc+E2F	GFP	1
12460.4	Myc+E2F	GFP	1
15195.8	Myc+E2F	GFP	1
4859.87	Myc+E2F	GFP	1
4302.72	Myc+E2F	GFP	1
6246.47	Myc+E2F	GFP	2
3032.36	Myc+E2F	GFP	2
3536.91	Myc+E2F	GFP	2
8932.1	Myc+E2F	GFP	2
10493.8	Myc+E2F	GFP	2
6072.48	Myc+E2F	GFP	2
8196.56	Myc+E2F	GFP	2
7706	Myc+E2F	GFP	2
6342.53	Myc+E2F	GFP	2
6113.4	Myc+E2F	GFP	2
6469.14	Myc+E2F	GFP	2
3271.05	Myc+E2F	GFP	2
4677.77	Myc+E2F	GFP	2
4966.94	Myc+E2F	GFP	2
8900.52	Myc+E2F	GFP	2
6984.44	Myc+E2F	GFP	2
5635.97	Myc+E2F	GFP	2
4776.08	Myc+E2F	GFP	2
3174.43	Myc+E2F	GFP	2
3289.11	Myc+E2F	GFP	2
5503.52	Myc+E2F	GFP	2
3154.85	Myc+E2F	GFP	2
3673.03	Myc+E2F	GFP	2
3588.36	Myc+E2F	GFP	2
3270.05	Myc+E2F	GFP	2
5834.38	Myc+E2F	GFP	3
5830.29	Myc+E2F	GFP	3
15577.7	Myc+E2F	GFP	3
17877.4	Myc+E2F	GFP	3
12654.6	Myc+E2F	GFP	3
12999.7	Myc+E2F	GFP	3
14883.6	Myc+E2F	GFP	3
14382.9	Myc+E2F	GFP	3
20543.2	Myc+E2F	GFP	3
15331.4	Myc+E2F	GFP	3
8440.48	Myc+E2F	GFP	3
7940.23	Myc+E2F	GFP	3
4597.73	Myc+E2F	GFP	3
4087.87	Myc+E2F	GFP	3
6457.99	Myc+E2F	GFP	3
4939	Myc+E2F	GFP	3
9271.49	Myc+E2F	GFP	3
8327.12	Myc+E2F	GFP	3
8952.66	Myc+E2F	GFP	3
11964.2	Myc+E2F	GFP	3
23359.1	Myc+E2F	GFP	3
10054.9	Myc+E2F	GFP	3
11885.8	Myc+E2F	GFP	3
7499.75	Myc+E2F	GFP	3
16771	Myc+E2F	GFP	3
132912	Myc+E2F	GFP	4
11249.4	Myc+E2F	GFP	4
9515.14	Myc+E2F	GFP	4
19293.8	Myc+E2F	GFP	4
8696.93	Myc+E2F	GFP	4
17904.1	Myc+E2F	GFP	4
28021.2	Myc+E2F	GFP	4
31661.4	Myc+E2F	GFP	4
29540.8	Myc+E2F	GFP	4
9490.55	Myc+E2F	GFP	4
24806.5	Myc+E2F	GFP	4
8812.1	Myc+E2F	GFP	4
8805.76	Myc+E2F	GFP	4
11260	Myc+E2F	GFP	4
11611.7	Myc+E2F	GFP	4
6509.66	Myc+E2F	GFP	4
3820.99	Myc+E2F	GFP	4
5943.23	Myc+E2F	GFP	4
20344.3	Myc+E2F	GFP	4
2258.61	Myc+E2F	GFP	4
5424.38	Myc+E2F	GFP	4
3288.38	Myc+E2F	GFP	4
5425.23	Myc+E2F	GFP	4
13691.5	Myc+E2F	GFP	4
11761	Myc+E2F-Ets21RNAi	non-GFP	1
9433.19	Myc+E2F-Ets21RNAi	non-GFP	1
14004	Myc+E2F-Ets21RNAi	non-GFP	1
8332.7	Myc+E2F-Ets21RNAi	non-GFP	1
11915.7	Myc+E2F-Ets21RNAi	non-GFP	1
7606.41	Myc+E2F-Ets21RNAi	non-GFP	1
10011.8	Myc+E2F-Ets21RNAi	non-GFP	1
2202.84	Myc+E2F-Ets21RNAi	non-GFP	1
2951.2	Myc+E2F-Ets21RNAi	non-GFP	1
5974.23	Myc+E2F-Ets21RNAi	non-GFP	1
10268.4	Myc+E2F-Ets21RNAi	non-GFP	1
4678.78	Myc+E2F-Ets21RNAi	non-GFP	1
18705.5	Myc+E2F-Ets21RNAi	non-GFP	1
4545.73	Myc+E2F-Ets21RNAi	non-GFP	1
5689.81	Myc+E2F-Ets21RNAi	non-GFP	1
10326.9	Myc+E2F-Ets21RNAi	non-GFP	1
5173.86	Myc+E2F-Ets21RNAi	non-GFP	1
7679.1	Myc+E2F-Ets21RNAi	non-GFP	1
12322.4	Myc+E2F-Ets21RNAi	non-GFP	1
11858.2	Myc+E2F-Ets21RNAi	non-GFP	1
5895.6	Myc+E2F-Ets21RNAi	non-GFP	1
4902.74	Myc+E2F-Ets21RNAi	non-GFP	1
4733.94	Myc+E2F-Ets21RNAi	non-GFP	1
18295.1	Myc+E2F-Ets21RNAi	non-GFP	1
5894.3	Myc+E2F-Ets21RNAi	non-GFP	1
2085.89	Myc+E2F-Ets21RNAi	non-GFP	2
1691.85	Myc+E2F-Ets21RNAi	non-GFP	2
1806.79	Myc+E2F-Ets21RNAi	non-GFP	2
1776.55	Myc+E2F-Ets21RNAi	non-GFP	2
1518.46	Myc+E2F-Ets21RNAi	non-GFP	2
1264.79	Myc+E2F-Ets21RNAi	non-GFP	2
1361.86	Myc+E2F-Ets21RNAi	non-GFP	2
2530.44	Myc+E2F-Ets21RNAi	non-GFP	2
2868.75	Myc+E2F-Ets21RNAi	non-GFP	2
3978.55	Myc+E2F-Ets21RNAi	non-GFP	2
4493.55	Myc+E2F-Ets21RNAi	non-GFP	2
2447.61	Myc+E2F-Ets21RNAi	non-GFP	2
2153.89	Myc+E2F-Ets21RNAi	non-GFP	2
1222.18	Myc+E2F-Ets21RNAi	non-GFP	2
1592.06	Myc+E2F-Ets21RNAi	non-GFP	2
2207.28	Myc+E2F-Ets21RNAi	non-GFP	2
1524.86	Myc+E2F-Ets21RNAi	non-GFP	2
1915.91	Myc+E2F-Ets21RNAi	non-GFP	2
5645.7	Myc+E2F-Ets21RNAi	non-GFP	2
3072.65	Myc+E2F-Ets21RNAi	non-GFP	2
3141.72	Myc+E2F-Ets21RNAi	non-GFP	2
2804.21	Myc+E2F-Ets21RNAi	non-GFP	2
3038.57	Myc+E2F-Ets21RNAi	non-GFP	2
2240.3	Myc+E2F-Ets21RNAi	non-GFP	2
2605.75	Myc+E2F-Ets21RNAi	non-GFP	2
5310.55	Myc+E2F-Ets21RNAi	non-GFP	3
3636.15	Myc+E2F-Ets21RNAi	non-GFP	3
3154.4	Myc+E2F-Ets21RNAi	non-GFP	3
2001.79	Myc+E2F-Ets21RNAi	non-GFP	3
2576.13	Myc+E2F-Ets21RNAi	non-GFP	3
3467.43	Myc+E2F-Ets21RNAi	non-GFP	3
2706.51	Myc+E2F-Ets21RNAi	non-GFP	3
813.594	Myc+E2F-Ets21RNAi	non-GFP	3
726.601	Myc+E2F-Ets21RNAi	non-GFP	3
1658.28	Myc+E2F-Ets21RNAi	non-GFP	3
1555.41	Myc+E2F-Ets21RNAi	non-GFP	3
2013.15	Myc+E2F-Ets21RNAi	non-GFP	3
560.419	Myc+E2F-Ets21RNAi	non-GFP	3
915.553	Myc+E2F-Ets21RNAi	non-GFP	3
2473.79	Myc+E2F-Ets21RNAi	non-GFP	3
2999.2	Myc+E2F-Ets21RNAi	non-GFP	3
2294.91	Myc+E2F-Ets21RNAi	non-GFP	3
1381.26	Myc+E2F-Ets21RNAi	non-GFP	3
755.24	Myc+E2F-Ets21RNAi	non-GFP	3
2274.5	Myc+E2F-Ets21RNAi	non-GFP	3
1249.8	Myc+E2F-Ets21RNAi	non-GFP	3
911.839	Myc+E2F-Ets21RNAi	non-GFP	3
1095.62	Myc+E2F-Ets21RNAi	non-GFP	3
2204.95	Myc+E2F-Ets21RNAi	non-GFP	3
1518.32	Myc+E2F-Ets21RNAi	non-GFP	3
2692.53	Myc+E2F-Ets21RNAi	non-GFP	4
2723.71	Myc+E2F-Ets21RNAi	non-GFP	4
4254.55	Myc+E2F-Ets21RNAi	non-GFP	4
3772.52	Myc+E2F-Ets21RNAi	non-GFP	4
4991.05	Myc+E2F-Ets21RNAi	non-GFP	4
4991.73	Myc+E2F-Ets21RNAi	non-GFP	4
4320.48	Myc+E2F-Ets21RNAi	non-GFP	4
5080.74	Myc+E2F-Ets21RNAi	non-GFP	4
3817.02	Myc+E2F-Ets21RNAi	non-GFP	4
4158.97	Myc+E2F-Ets21RNAi	non-GFP	4
6975.24	Myc+E2F-Ets21RNAi	non-GFP	4
4310.78	Myc+E2F-Ets21RNAi	non-GFP	4
4756.87	Myc+E2F-Ets21RNAi	non-GFP	4
3247.06	Myc+E2F-Ets21RNAi	non-GFP	4
3608.46	Myc+E2F-Ets21RNAi	non-GFP	4
4378.7	Myc+E2F-Ets21RNAi	non-GFP	4
4044.91	Myc+E2F-Ets21RNAi	non-GFP	4
3994.46	Myc+E2F-Ets21RNAi	non-GFP	4
3722.35	Myc+E2F-Ets21RNAi	non-GFP	4
3539.86	Myc+E2F-Ets21RNAi	non-GFP	4
3234.93	Myc+E2F-Ets21RNAi	non-GFP	4
3075.46	Myc+E2F-Ets21RNAi	non-GFP	4
2674.9	Myc+E2F-Ets21RNAi	non-GFP	4
2041.05	Myc+E2F-Ets21RNAi	non-GFP	4
1921.1	Myc+E2F-Ets21RNAi	non-GFP	4
41613.4	Myc+E2F-Ets21RNAi	GFP	1
34233	Myc+E2F-Ets21RNAi	GFP	1
39893.1	Myc+E2F-Ets21RNAi	GFP	1
14782.7	Myc+E2F-Ets21RNAi	GFP	1
12023.1	Myc+E2F-Ets21RNAi	GFP	1
15952	Myc+E2F-Ets21RNAi	GFP	1
10179.1	Myc+E2F-Ets21RNAi	GFP	1
20385.3	Myc+E2F-Ets21RNAi	GFP	1
18329.8	Myc+E2F-Ets21RNAi	GFP	1
13937.8	Myc+E2F-Ets21RNAi	GFP	1
29496	Myc+E2F-Ets21RNAi	GFP	1
28093.3	Myc+E2F-Ets21RNAi	GFP	1
16378.5	Myc+E2F-Ets21RNAi	GFP	1
13312.8	Myc+E2F-Ets21RNAi	GFP	1
9621.12	Myc+E2F-Ets21RNAi	GFP	1
11022.9	Myc+E2F-Ets21RNAi	GFP	1
10387	Myc+E2F-Ets21RNAi	GFP	1
41094.2	Myc+E2F-Ets21RNAi	GFP	1
16023.3	Myc+E2F-Ets21RNAi	GFP	1
9102.79	Myc+E2F-Ets21RNAi	GFP	1
21566.2	Myc+E2F-Ets21RNAi	GFP	1
17768.8	Myc+E2F-Ets21RNAi	GFP	1
11533.7	Myc+E2F-Ets21RNAi	GFP	1
25588.7	Myc+E2F-Ets21RNAi	GFP	1
9432.43	Myc+E2F-Ets21RNAi	GFP	1
41613.4	Myc+E2F-Ets21RNAi	GFP	2
34233	Myc+E2F-Ets21RNAi	GFP	2
39893.1	Myc+E2F-Ets21RNAi	GFP	2
14782.7	Myc+E2F-Ets21RNAi	GFP	2
12023.1	Myc+E2F-Ets21RNAi	GFP	2
15952	Myc+E2F-Ets21RNAi	GFP	2
10179.1	Myc+E2F-Ets21RNAi	GFP	2
20385.3	Myc+E2F-Ets21RNAi	GFP	2
18329.8	Myc+E2F-Ets21RNAi	GFP	2
13937.8	Myc+E2F-Ets21RNAi	GFP	2
29496	Myc+E2F-Ets21RNAi	GFP	2
28093.3	Myc+E2F-Ets21RNAi	GFP	2
16378.5	Myc+E2F-Ets21RNAi	GFP	2
13312.8	Myc+E2F-Ets21RNAi	GFP	2
9621.12	Myc+E2F-Ets21RNAi	GFP	2
11022.9	Myc+E2F-Ets21RNAi	GFP	2
10387	Myc+E2F-Ets21RNAi	GFP	2
41094.2	Myc+E2F-Ets21RNAi	GFP	2
16023.3	Myc+E2F-Ets21RNAi	GFP	2
9102.79	Myc+E2F-Ets21RNAi	GFP	2
21566.2	Myc+E2F-Ets21RNAi	GFP	2
17768.8	Myc+E2F-Ets21RNAi	GFP	2
11533.7	Myc+E2F-Ets21RNAi	GFP	2
25588.7	Myc+E2F-Ets21RNAi	GFP	2
9432.43	Myc+E2F-Ets21RNAi	GFP	2
41613.4	Myc+E2F-Ets21RNAi	GFP	3
34233	Myc+E2F-Ets21RNAi	GFP	3
39893.1	Myc+E2F-Ets21RNAi	GFP	3
14782.7	Myc+E2F-Ets21RNAi	GFP	3
12023.1	Myc+E2F-Ets21RNAi	GFP	3
15952	Myc+E2F-Ets21RNAi	GFP	3
10179.1	Myc+E2F-Ets21RNAi	GFP	3
20385.3	Myc+E2F-Ets21RNAi	GFP	3
18329.8	Myc+E2F-Ets21RNAi	GFP	3
13937.8	Myc+E2F-Ets21RNAi	GFP	3
29496	Myc+E2F-Ets21RNAi	GFP	3
28093.3	Myc+E2F-Ets21RNAi	GFP	3
16378.5	Myc+E2F-Ets21RNAi	GFP	3
13312.8	Myc+E2F-Ets21RNAi	GFP	3
9621.12	Myc+E2F-Ets21RNAi	GFP	3
11022.9	Myc+E2F-Ets21RNAi	GFP	3
10387	Myc+E2F-Ets21RNAi	GFP	3
41094.2	Myc+E2F-Ets21RNAi	GFP	3
16023.3	Myc+E2F-Ets21RNAi	GFP	3
9102.79	Myc+E2F-Ets21RNAi	GFP	3
21566.2	Myc+E2F-Ets21RNAi	GFP	3
17768.8	Myc+E2F-Ets21RNAi	GFP	3
11533.7	Myc+E2F-Ets21RNAi	GFP	3
25588.7	Myc+E2F-Ets21RNAi	GFP	3
9432.43	Myc+E2F-Ets21RNAi	GFP	3
6814.3	Myc+E2F-Ets21RNAi	GFP	4
9115.37	Myc+E2F-Ets21RNAi	GFP	4
6585.33	Myc+E2F-Ets21RNAi	GFP	4
6890.6	Myc+E2F-Ets21RNAi	GFP	4
8786.24	Myc+E2F-Ets21RNAi	GFP	4
9071.1	Myc+E2F-Ets21RNAi	GFP	4
12236.1	Myc+E2F-Ets21RNAi	GFP	4
7208.68	Myc+E2F-Ets21RNAi	GFP	4
12527	Myc+E2F-Ets21RNAi	GFP	4
13467.5	Myc+E2F-Ets21RNAi	GFP	4
4963.5	Myc+E2F-Ets21RNAi	GFP	4
3699.22	Myc+E2F-Ets21RNAi	GFP	4
5363.67	Myc+E2F-Ets21RNAi	GFP	4
3870.08	Myc+E2F-Ets21RNAi	GFP	4
2336.52	Myc+E2F-Ets21RNAi	GFP	4
6264.64	Myc+E2F-Ets21RNAi	GFP	4
6116.11	Myc+E2F-Ets21RNAi	GFP	4
4779.77	Myc+E2F-Ets21RNAi	GFP	4
5864.75	Myc+E2F-Ets21RNAi	GFP	4
8216.56	Myc+E2F-Ets21RNAi	GFP	4
5380.68	Myc+E2F-Ets21RNAi	GFP	4
6403.13	Myc+E2F-Ets21RNAi	GFP	4
5752.9	Myc+E2F-Ets21RNAi	GFP	4
7314.13	Myc+E2F-Ets21RNAi	GFP	4
5631.19	Myc+E2F-Ets21RNAi	GFP	4
19155.3	Myc-E2F-InR-DN	non-GFP	1
22906.1	Myc-E2F-InR-DN	non-GFP	1
22182.2	Myc-E2F-InR-DN	non-GFP	1
14979	Myc-E2F-InR-DN	non-GFP	1
10612.9	Myc-E2F-InR-DN	non-GFP	1
9320.59	Myc-E2F-InR-DN	non-GFP	1
10145.1	Myc-E2F-InR-DN	non-GFP	1
8471.61	Myc-E2F-InR-DN	non-GFP	1
21584.1	Myc-E2F-InR-DN	non-GFP	1
19484.6	Myc-E2F-InR-DN	non-GFP	1
14806.1	Myc-E2F-InR-DN	non-GFP	1
14807.1	Myc-E2F-InR-DN	non-GFP	1
13119.6	Myc-E2F-InR-DN	non-GFP	1
12315.5	Myc-E2F-InR-DN	non-GFP	1
7798.71	Myc-E2F-InR-DN	non-GFP	1
11884.7	Myc-E2F-InR-DN	non-GFP	1
10027.8	Myc-E2F-InR-DN	non-GFP	1
7927.39	Myc-E2F-InR-DN	non-GFP	1
10679.4	Myc-E2F-InR-DN	non-GFP	1
9431.53	Myc-E2F-InR-DN	non-GFP	1
7580.34	Myc-E2F-InR-DN	non-GFP	1
18036.8	Myc-E2F-InR-DN	non-GFP	1
14167.7	Myc-E2F-InR-DN	non-GFP	1
5753.59	Myc-E2F-InR-DN	non-GFP	1
5968.04	Myc-E2F-InR-DN	non-GFP	1
36769.8	Myc-E2F-InR-DN	GFP	1
21084.2	Myc-E2F-InR-DN	GFP	1
6112.6	Myc-E2F-InR-DN	GFP	1
7948.25	Myc-E2F-InR-DN	GFP	1
21492.7	Myc-E2F-InR-DN	GFP	1
17217.5	Myc-E2F-InR-DN	GFP	1
15362.8	Myc-E2F-InR-DN	GFP	1
8913.22	Myc-E2F-InR-DN	GFP	1
25909.3	Myc-E2F-InR-DN	GFP	1
18444.8	Myc-E2F-InR-DN	GFP	1
38450.9	Myc-E2F-InR-DN	GFP	1
36947.1	Myc-E2F-InR-DN	GFP	1
17828.8	Myc-E2F-InR-DN	GFP	1
22428.8	Myc-E2F-InR-DN	GFP	1
19814.5	Myc-E2F-InR-DN	GFP	1
36757.4	Myc-E2F-InR-DN	GFP	1
51615.9	Myc-E2F-InR-DN	GFP	1
23435.9	Myc-E2F-InR-DN	GFP	1
26944.1	Myc-E2F-InR-DN	GFP	1
27560.8	Myc-E2F-InR-DN	GFP	1
12707.6	Myc-E2F-InR-DN	GFP	1
17642.3	Myc-E2F-InR-DN	GFP	1
22529	Myc-E2F-InR-DN	GFP	1
79177.3	Myc-E2F-InR-DN	GFP	1
21415.6	Myc-E2F-InR-DN	GFP	1
11726.2	Myc-E2F-InR-DN	non-GFP	2
10230	Myc-E2F-InR-DN	non-GFP	2
24825.9	Myc-E2F-InR-DN	non-GFP	2
12425.3	Myc-E2F-InR-DN	non-GFP	2
7447.31	Myc-E2F-InR-DN	non-GFP	2
5662.93	Myc-E2F-InR-DN	non-GFP	2
11497.7	Myc-E2F-InR-DN	non-GFP	2
12712.7	Myc-E2F-InR-DN	non-GFP	2
7799.62	Myc-E2F-InR-DN	non-GFP	2
6765.88	Myc-E2F-InR-DN	non-GFP	2
3988.5	Myc-E2F-InR-DN	non-GFP	2
3782.17	Myc-E2F-InR-DN	non-GFP	2
19672.8	Myc-E2F-InR-DN	non-GFP	2
18826.5	Myc-E2F-InR-DN	non-GFP	2
12809.3	Myc-E2F-InR-DN	non-GFP	2
14112.2	Myc-E2F-InR-DN	non-GFP	2
9120.54	Myc-E2F-InR-DN	non-GFP	2
6204.17	Myc-E2F-InR-DN	non-GFP	2
10638	Myc-E2F-InR-DN	non-GFP	2
9271.35	Myc-E2F-InR-DN	non-GFP	2
13035.4	Myc-E2F-InR-DN	non-GFP	2
11413.4	Myc-E2F-InR-DN	non-GFP	2
10160.8	Myc-E2F-InR-DN	non-GFP	2
10647.6	Myc-E2F-InR-DN	non-GFP	2
9073.44	Myc-E2F-InR-DN	non-GFP	2
37414.7	Myc-E2F-InR-DN	GFP	2
39381.7	Myc-E2F-InR-DN	GFP	2
23020.2	Myc-E2F-InR-DN	GFP	2
34926.4	Myc-E2F-InR-DN	GFP	2
22737.4	Myc-E2F-InR-DN	GFP	2
9458.65	Myc-E2F-InR-DN	GFP	2
10329.1	Myc-E2F-InR-DN	GFP	2
20430.5	Myc-E2F-InR-DN	GFP	2
19056.9	Myc-E2F-InR-DN	GFP	2
8966.95	Myc-E2F-InR-DN	GFP	2
8052.26	Myc-E2F-InR-DN	GFP	2
22926.9	Myc-E2F-InR-DN	GFP	2
13061.6	Myc-E2F-InR-DN	GFP	2
27500.8	Myc-E2F-InR-DN	GFP	2
18333.8	Myc-E2F-InR-DN	GFP	2
15707.4	Myc-E2F-InR-DN	GFP	2
19144.8	Myc-E2F-InR-DN	GFP	2
10479.4	Myc-E2F-InR-DN	GFP	2
20075.7	Myc-E2F-InR-DN	GFP	2
23156.7	Myc-E2F-InR-DN	GFP	2
28864.5	Myc-E2F-InR-DN	GFP	2
37973.8	Myc-E2F-InR-DN	GFP	2
15540	Myc-E2F-InR-DN	GFP	2
13377.3	Myc-E2F-InR-DN	GFP	2
14956.2	Myc-E2F-InR-DN	GFP	2
10619.6	Myc-E2F-InR-DN	non-GFP	3
11969.7	Myc-E2F-InR-DN	non-GFP	3
15347.5	Myc-E2F-InR-DN	non-GFP	3
17264.9	Myc-E2F-InR-DN	non-GFP	3
10072	Myc-E2F-InR-DN	non-GFP	3
11380.2	Myc-E2F-InR-DN	non-GFP	3
6928.74	Myc-E2F-InR-DN	non-GFP	3
6819.43	Myc-E2F-InR-DN	non-GFP	3
10590.6	Myc-E2F-InR-DN	non-GFP	3
9150.25	Myc-E2F-InR-DN	non-GFP	3
4072.13	Myc-E2F-InR-DN	non-GFP	3
7858.27	Myc-E2F-InR-DN	non-GFP	3
11398.1	Myc-E2F-InR-DN	non-GFP	3
4013.86	Myc-E2F-InR-DN	non-GFP	3
11605.4	Myc-E2F-InR-DN	non-GFP	3
8561.38	Myc-E2F-InR-DN	non-GFP	3
6966.12	Myc-E2F-InR-DN	non-GFP	3
6876.61	Myc-E2F-InR-DN	non-GFP	3
6591.7	Myc-E2F-InR-DN	non-GFP	3
6579.91	Myc-E2F-InR-DN	non-GFP	3
4337.11	Myc-E2F-InR-DN	non-GFP	3
4647.72	Myc-E2F-InR-DN	non-GFP	3
10515.7	Myc-E2F-InR-DN	non-GFP	3
7941.48	Myc-E2F-InR-DN	non-GFP	3
8550.45	Myc-E2F-InR-DN	non-GFP	3
22197.9	Myc-E2F-InR-DN	GFP	3
26656.8	Myc-E2F-InR-DN	GFP	3
16825	Myc-E2F-InR-DN	GFP	3
9048.89	Myc-E2F-InR-DN	GFP	3
12591	Myc-E2F-InR-DN	GFP	3
11904.9	Myc-E2F-InR-DN	GFP	3
26008.4	Myc-E2F-InR-DN	GFP	3
13481.1	Myc-E2F-InR-DN	GFP	3
25522.5	Myc-E2F-InR-DN	GFP	3
19820.9	Myc-E2F-InR-DN	GFP	3
16566.7	Myc-E2F-InR-DN	GFP	3
6975.16	Myc-E2F-InR-DN	GFP	3
8532.87	Myc-E2F-InR-DN	GFP	3
8591.65	Myc-E2F-InR-DN	GFP	3
9675.19	Myc-E2F-InR-DN	GFP	3
8368.27	Myc-E2F-InR-DN	GFP	3
10245	Myc-E2F-InR-DN	GFP	3
7327.14	Myc-E2F-InR-DN	GFP	3
6496.23	Myc-E2F-InR-DN	GFP	3
6408.95	Myc-E2F-InR-DN	GFP	3
6853.25	Myc-E2F-InR-DN	GFP	3
5668.19	Myc-E2F-InR-DN	GFP	3
5754.66	Myc-E2F-InR-DN	GFP	3
9945.16	Myc-E2F-InR-DN	GFP	3
9111.04	Myc-E2F-InR-DN	GFP	3
