# Supplementary material for: Oncogenic signaling in the Drosophila prostate-like accessory gland activates a pro-tumorigenic program in the absence of proliferation
Source: Dis Model Mech. 2025 Apr 30;18(4):dmm052001. doi: 10.1242/dmm.052001 (PMC12067084; doi:10.1242/dmm.052001)
Supplement: Table S3. Comparative gene expression profiles: Drosophila prostate-like endocycling cells vs polyaneuploid cancer cells. [file dmm-18-052001-TableS3.xlsx]

## Sheet: Sheet1
fly gene	Gene Family	Human Ortholog	checked by qRT-PCR	confirmed by secretion array
Pvf1	PDGF/VegF family	PDGFA or PDGF-B		X
Pvf2	PDGF/VegF family	VEGF-A or -C	X	X
upd1	secreted cytokine	IL-6, IL-8, or IL-17	X	X
upd2	secreted cytokine	IL-6, IL-8, or IL-17		X
upd3	secreted cytokine	IL-6, IL-8, or IL-17		X
Mmp1	Matrix metalloproteinases	MMP-9, MMP-2, MMP-7, MMP-13 or other MMP family member (over 10)		X
Ets21C	Ets transcription factors	ERG, FLI1, FEV, ETV3, ELK4, ELK3, ERF, ETV3L, ETS1	X
shn		HIVEP2
kay	Jun/Fos heterodimer	FOS, or FOSB, or FOSL1, or FOSL2, or ATF3	X
hh	hedgehog family	SHH or other Hedgehog family member (Ihh or Dhh)
Socs36E	Jak-Stat target	SOCS3 or SOCS2 or other SOCS family member
Ser	Notch ligand	JAG1 or JAG2
N	Notch receptor	NOTCH-1 or NOTCH-2	X
Jra	Jun/Fos heterodimer	c-Jun, JunB, or JunD
arm	beta-catenin	CTNNB1
mam	mastermind - Notch regulator	MAML1 or MAML2
dl	NfkB immune regulaor in flies	RELA or REL, or NFkB1 or NFKB2
egr	TNF ligand in flies	EDA, TNFSF12, TNFSF12-TNFSF13, TNFSF13B, TNFSF13
Ptp61F	PTPN family	PTPN1 or PTPN2 or PTPN12	X
aop	ETV family of Ets transcription factors	ETV6, ETV7, EHF, ELF5, ETV3, GABPA, ETV2, ELF4, ELF1, ELF2
Itgbn	Integrin Beta family	ITGB1 or ITGB 4,6,or 7	X
puc	Dual specificity phosphatase family	DUSP1 or DUSP10 or DUSP8, or DUSP16
IP3K2	Inositol-trisphosphate 3-kinase family	ITPKA, ITPKB, or ITPKC
spi	TNFRSF associated via death domain	TRADD1, NRG3, TMEFF1, LRP2
vn	Neuregulin family	NRG1 or NRG2,NRG3
Mec2	Stomatin family	STOM, STOML1, STOML3
slow		EGFL6, EGFL7, EGFL8, EGFL9
aPKC	atypical protein Kinase C family	PKCI, PRKCα, PRKCε, or PRKCθ
Baz	par-3 family cell polarity regulator	PARD3 or PARD3B
Ex	FERM domain containing family (cell adhesion)	FRDM1 or FRDM6
l(2)gl	Lethal Giant larvae/ scribble cell polarity complex	LLGL1 or LLGL2
Crb	crumbs cell polarity complex	CRB1 or CRB2
Bsk	JNK kinase family, p38 kinases	MAPK8, MAPK10, MAPK9, NLK, MAPK4, MAPK15, MAPK7, MAPK3, MAPK6, MAPK1, MAP2K6, MAP2K3, MAP2K4, MAP2K1, MAP2K2, MAP2K5, MAP2K7, STK39
Nrg	cell adhesion/septate junction	NRCAM, CHL1, NFASC, L1CAM
Krn/grk	Keren/gurken EGF ligand	NRG2, NRG3, AREG		X
